# Supplementary material for: Navigating Uncertainty in Clinical Practice: A Workshop to Prepare Medical Students to Problem-Solve During Complex Clinical Challenges
Source: MedEdPORTAL. 2023 Aug 9;19:11334. doi: 10.15766/mep_2374-8265.11334 (PMC10409886; doi:10.15766/mep_2374-8265.11334)
Supplement: Supplementary file 1 — Case Slides.pptxStudent Instructions.docxUncertainty Didactic Slides.pptxFacilitator Instructions.docxPostsession Survey.docx [file mep_2374-8265.11334-s001.zip]

Archive with 6 entries (6 files):
- A. Case Slides.pptx
- B. Student Instructions.docx
- C. Uncertainty Didactic Slides.pptx
- D. Facilitator Instructions.docx
- E. Postsession Survey.docx
- _Educational Summary Report_11334.pdf
